# Supplementary material for: Spatial and Socio-Classification of Traffic Pollutant Emissions and Associated Mortality Rates in High-Density Hong Kong via Improved Data Analytic Approaches
Source: Int J Environ Res Public Health. 2021 Jun 17;18(12):6532. doi: 10.3390/ijerph18126532 (PMC8296480; doi:10.3390/ijerph18126532)
Supplement: Supplementary file 1 [file ijerph-18-06532-s001.zip]

Archive with 1 entries (1 files):
- ijerph-1199221-supplementary.pdf
